# Supplementary material for: Enzymes and cellular interplay required for flux of fixed nitrogen to ureides in bean nodules
Source: Nat Commun. 2022 Sep 10;13:5331. doi: 10.1038/s41467-022-33005-5 (PMC9464200; doi:10.1038/s41467-022-33005-5)
Supplement: Supplementary file 4 — Source Data [file 41467_2022_33005_MOESM4_ESM.xlsx]

## Sheet: Figure 1
Figure 1 - Fluorescence of transformed roots and AFLP analysis of nodule pools
Subfigure 1A						Subfigure 1B
						All AFLP results of nodule samples that were classified as null-mutants (both alleles of the gene were altered by an insertion or deletion that caused a frame shift in the genes' open reading frame).
						Editing events of both alleles are separated by slashes in brackets.
						Genotypes whose metabolite profiles are displayed in Figure 2a
						control (vector without sgRNA)								xmpp				gsda.2						gsda.3						xdh
								XMPP	GSDA.1	GSDA.2	GSDA.3	XDH				XMPP				GSDA.1	GSDA.2	GSDA.3				GSDA.1	GSDA.2	GSDA.3				XDH
						biological replicate	1	WT	WT	WT	WT	WT		biological replicates	1 *	(-4 bp/ + 1 bp)		biological replicates	1	WT	(+1 bp/ +1 bp)	WT		biological replicates	1	WT	WT	(-2 bp/ -2 bp)		biological replicates	1	(-5 bp/ -5 bp)
							2	WT	WT	WT	WT	WT			2 *	(+1 bp/ +1 bp)			2	WT	(-1 bp/ -2 bp)	WT			2	WT	WT	(-4 bp/ -4 bp)			2	(-2 bp/ -2 bp)
							3	WT	WT	WT	WT	WT			3	(-10 bp/ -2 bp)			3	WT	(+2 bp/ -2 bp)	WT			3	WT	WT	(+1 bp/ -2 bp)			3	(-1 bp/ -25 bp)
							4	WT	WT	WT	WT	WT			4	(-8 bp/ +1 bp)
							5	WT	WT	WT	WT	WT			5	(-43 bp/ -4 bp)
						gsda.2 gsda.3						xmpp gsda.2 gsda.3
								GSDA.1	GSDA.2	GSDA.3				XMPP	GSDA.1	GSDA.2	GSDA.3
						biological replicates	1	WT	(+13 bp/ +14 bp)	(-2 bp/ -5 bp)		biological replicates	1	(+1 bp/ +1 bp)	WT	(-5 bp/ -2 bp)	(+ 2bp / -2 bp)
							2	WT	(-1 bp/ -7 bp)	(+1 bp/ -2 bp)			2	(-5 bp/ -13 bp)	WT	(-1 bp/ -1 bp)	(-4 bp/ -4 bp)
							3	WT	(-1 bp/ -1 bp)	(-1 bp/ -1 bp)			3	(-5 bp/ -5 bp)	WT	(+1 bp/ +1bp)	(-1 bp/ +2 bp)
													4	(+7 bp/ +7 bp)	WT	(+1 bp/ +1bp)	(-38 bp/ -2 bp)
						*These data were shown in Figure 1b
						Genotypes whose metabolite profiles are displayed in Figure 4
						control (vector without sgRNA)					nsh1				nsh2
								NSH1	NSH2				NSH1				NSH2
						biological replicates	1	WT	WT		biological replicates	1	(-4 bp/ -5 bp)		biological replicates	1	(-5 bp/ -5 bp)
							2	WT	WT			2	(-1 bp/ -1 bp)			2	(-4 bp/ -4 bp)
							3	WT	WT			3	(-5 bp/ -1 bp)			3	(-1 bp/ +2 bp)

## Sheet: Figure 2
Figure 2 - Metabolic alterations in nodules of XMPP, GSDA and XDH genetic variants and fluorescent bodies in xdh nodules
Subfigure 2A
n.d. = not detected. Measurements failing to pass one of three quality criteria (Signal to noise ratio, Product ion ratio, Retention time) are classified "n.d.". See material and methods for details.
												Statistical analyses
												Two-sided Tukey’s pairwise comparisons using sandwich variance estimator performed with R software.
	XMP (µmol g-1 DW)											XMP
	control	xmpp	gsda.2	gsda.3	gsda.2 gsda.3	xmpp gsda.2 gsda.3	xdh					comparison	test value	p value	significant?
biological replicates	n.d.	1.29	n.d.	n.d.	n.d.	1.09773	n.d.					xmpp gsda.2 gsda.3 - xmpp	1.05948	0.324562	NO
	n.d.	1.52	n.d.	n.d.	n.d.	1.95	n.d.
	n.d.	1.15	n.d.	n.d.	n.d.	1.36	n.d.
	n.d.	1.37				2.37
	n.d.	1.35
		n = 5				n = 4		n for statistical analysis
	xanthosine (µmol g-1 DW)											xanthosine
	control	xmpp	gsda.2	gsda.3	gsda.2 gsda.3	xmpp gsda.2 gsda.3	xdh					comparison	test value	p value	significant?
biological replicates	n.d	1.53	0.11	n.d.	0.01	1.103	n.d.					gsda.2 gsda.3 - gsda.2	-0.780869	0.836233	NO
	n.d.	2.2	0.02	n.d.	n.d.	3.42097	n.d.					xmpp - gsda.2	5.54946	0.00128374	YES
	n.d.	1.12	n.d.	n.d.	0.02	3.07	n.d.					xmpp gsda.2 gsda.3 - gsda.2	3.56321	0.020324	YES
	n.d.	0.93				1.73						xmpp - gsda.2 gsda.3	5.92513	0.00102368	YES
	n.d.	1.69										xmpp gsda.2 gsda.3 - gsda.2 gsda.3	3.65998	0.0175301	YES
		n = 5	n = 2		n = 2	n = 4		n for statistical analysis				xmpp gsda.2 gsda.3 - xmpp	1.23057	0.579148	NO
	xanthine (µmol g-1 DW)											xanthine
	control	xmpp	gsda.2	gsda.3	gsda.2 gsda.3	xmpp gsda.2 gsda.3	xdh					comparison	test value	p value	significant?
biological replicates	0.19	0.38	n.d.	n.d.	n.d.	0.21873	31.15					gsda.2 gsda.3 - control	-1.73604	0.404463	NO
	n.d.	0.34	n.d.	n.d.	0.07	n.d.	15.95					xdh - control	3.82131	0.0132843	YES
	0.14	0.43	n.d.	n.d.	0.12	0.158803	18.85					xmpp - control	3.52657	0.022269	YES
	0.13	0.31				0.17						xmpp gsda.2 gsda.3 - control	0.128705	0.999908	NO
	0.25	0.25										xdh - gsda.2 gsda.3	3.83576	0.012971	YES
	n = 4	n = 5			n = 2	n = 3	n = 3	n for statistical analysis				xmpp - gsda.2 gsda.3	5.02358	0.00170171	YES
												xmpp gsda.2 gsda.3 - gsda.2 gsda.3	2.08739	0.248411	NO
												xmpp - xdh	-3.79248	0.0140214	YES
												xmpp gsda.2 gsda.3 - xdh	-3.82046	0.0133283	YES
	guanosine (µmol g-1 DW)											guanosine
	control	xmpp	gsda.2	gsda.3	gsda.2 gsda.3	xmpp gsda.2 gsda.3	xdh					comparison	test value	p value	significant?
biological replicates	0.13	1.64	0.48	0.27	0.45	3.18819	0.28					gsda.2 - control	1.49714	0.687592	NO
	0.19	1.52	0.58	0.3	0.27	5.01118	0.25					gsda.2 gsda.3 - control	0.507691	0.997648	NO
	0.64	1.29	0.51	0.355034	0.56	8.10713	0.37					gsda.3 - control	-0.365097	0.999633	NO
	0.52	1.65				2.06937						xdh - control	-0.422012	0.999162	NO
	0.27	1.09										xmpp - control	6.6454	2.58949e-05	YES
	n = 5	n = 5	n = 3	n = 3	n = 3	n = 4	n = 3	n for statistical analysis				xmpp gsda.2 gsda.3 - control	2.77999	0.102421	NO
												gsda.2 gsda.3 - gsda.2	-0.881219	0.959955	NO
												gsda.3 - gsda.2	-4.53577	0.00265027	YES
												xdh - gsda.2	-3.90752	0.00971689	YES
												xmpp - gsda.2	7.22337	5.33692e-06	YES
												xmpp gsda.2 gsda.3 - gsda.2	2.67263	0.125255	NO
												gsda.3 - gsda.2 gsda.3	-1.09639	0.896103	NO
												xdh - gsda.2 gsda.3	-1.12546	0.884491	NO
												xmpp - gsda.2 gsda.3	6.34141	5.30596e-05	YES
												xmpp gsda.2 gsda.3 - gsda.2 gsda.3	2.73057	0.112475	NO
												xdh - gsda.3	-0.155494	0.999998	YES
												xmpp - gsda.3	9.03076	1.70083e-07	YES
												xmpp gsda.2 gsda.3 - gsda.3	2.81402	0.0958751	NO
												xmpp - xdh	8.81469	1.29177e-07	YES
												xmpp gsda.2 gsda.3 - xdh	2.81888	0.0947806	NO
												xmpp gsda.2 gsda.3 - xmpp	2.06613	0.347705	NO
	allantoin (µmol g-1 DW)											allantoin
	control	xmpp	gsda.2	gsda.3	gsda.2 gsda.3	xmpp gsda.2 gsda.3	xdh					comparison	test value	p value	significant?
biological replicates	0.12	0.07	0.2	0.02	0.1	0.0502735	n.d.					gsda.2 - control	-0.0699748	1	NO
	0.16	0.02	0.21	0.22	0.02	0.04	n.d.					gsda.2 gsda.3 - control	-2.51138	0.159216	NO
	0.08	0.09	0.03	0.164327	0.02	0.15	n.d.					gsda.3 - control	-0.221997	0.999896	NO
	0.19	0.07				0.13						xmpp - control	-2.30462	0.225267	NO
	0.21	0.13										xmpp gsda.2 gsda.3 - control	-1.43282	0.684817	NO
	n = 5	n = 5	n = 3	n = 3	n = 3	n = 4		n for statistical analysis				gsda.2 gsda.3 - gsda.2	-1.27171	0.776807	NO
												gsda.3 - gsda.2	-0.116355	0.999996	NO
												xmpp - gsda.2	-0.95186	0.917996	NO
												xmpp gsda.2 gsda.3 - gsda.2	-0.690137	0.977913	NO
												gsda.3 - gsda.2 gsda.3	1.10187	0.860328	NO
												xmpp - gsda.2 gsda.3	0.767251	0.965346	NO
												xmpp gsda.2 gsda.3 - gsda.2 gsda.3	1.00294	0.900216	NO
												xmpp - gsda.3	-0.776971	0.963485	NO
												xmpp gsda.2 gsda.3 - gsda.3	-0.529436	0.993229	NO
												xmpp gsda.2 gsda.3 - xmpp	0.439218	0.997163	NO
	inosine (µmol g-1 DW)											inosine
	control	xmpp	gsda.2	gsda.3	gsda.2 gsda.3	xmpp gsda.2 gsda.3	xdh					comparison	test value	p value	significant?
biological replicates	0.02306	0.228361	0.07	0.02	0.0430308	0.291657	0.02					gsda.2 - control	1.32071	0.79812	NO
	0.01575	0.317719	0.06	0.04	0.0372431	0.697782	0.04					gsda.2 gsda.3 - control	0.444845	0.998951	NO
	0.04041	0.198488	0.03	0.0288734	0.0267836	0.698766	0.02					gsda.3 - control	-0.168416	0.999996	NO
	0.05376	0.257786				0.364508						xdh - control	-0.420438	0.999235	NO
	0.02396	0.20007										xmpp - control	8.06327	6.65691e-07	YES
	n = 5	n = 5	n = 3	n = 3	n = 3	n = 4	n = 3	n for statistical analysis				xmpp gsda.2 gsda.3 - control	3.85974	0.0114922	YES
												gsda.2 gsda.3 - gsda.2	-1.11485	0.893622	NO
												gsda.3 - gsda.2	-1.45129	0.724283	NO
												xdh - gsda.2	-1.58424	0.643098	NO
												xmpp - gsda.2	6.4973	4.00721e-05	YES
												xmpp gsda.2 gsda.3 - gsda.2	3.66548	0.0175082	YES
												gsda.3 - gsda.2 gsda.3	-0.660885	0.990903	NO
												xdh - gsda.2 gsda.3	-0.899344	0.95831	NO
												xmpp - gsda.2 gsda.3	8.05186	1.55446e-06	YES
												xmpp gsda.2 gsda.3 - gsda.2 gsda.3	3.82845	0.0121965	YES
												xdh - gsda.3	-0.273592	0.999936	NO
												xmpp - gsda.3	8.18763	1.30718e-06	YES
												xmpp gsda.2 gsda.3 - gsda.3	3.87502	0.01121	YES
												xmpp - xdh	8.20136	8.84447e-07	YES
												xmpp gsda.2 gsda.3 - xdh	3.89666	0.0106349	YES
												xmpp gsda.2 gsda.3 - xmpp	2.14681	0.316891	NO
	hypoxanthine (µmol g-1 DW)											hypoxanthine
	control	xmpp	gsda.2	gsda.3	gsda.2 gsda.3	xmpp gsda.2 gsda.3	xdh					comparison	test value	p value	significant?
biological replicates	n.d.	0.019419	0.02	0.01	0.00221346	0.0186334	n.d.					gsda.2 - control	1.82119	0.443537	NO
	n.d.	0.019958	0.02	0.01	0.0103119	0.04	n.d.					gsda.2 gsda.3 - control	-0.446724	0.996629	NO
	0.010789	0.024342	0.01	0.004505	0.000264491	0.15	n.d.					gsda.3 - control	0.356363	0.998845	NO
	0.008346	0.029095				0.13						xmpp - control	2.76939	0.101245	NO
	0.000738	0.010458										xmpp gsda.2 gsda.3 - control	2.06897	0.317599	NO
	n = 3	n = 5	n = 3	n = 3	n = 3	n = 4		n for statistical analysis				gsda.2 gsda.3 - gsda.2	-2.23272	0.248568	NO
												gsda.3 - gsda.2	-1.82437	0.441666	NO
												xmpp - gsda.2	0.745756	0.966806	NO
												xmpp gsda.2 gsda.3 - gsda.2	1.80086	0.454766	NO
												gsda.3 - gsda.2 gsda.3	0.890576	0.93216	NO
												xmpp - gsda.2 gsda.3	3.20713	0.045546	YES
												xmpp gsda.2 gsda.3 - gsda.2 gsda.3	2.13123	0.289804	NO
												xmpp - gsda.3	3.032	0.0627474	NO
												xmpp gsda.2 gsda.3 - gsda.3	2.03427	0.333575	NO
												xmpp gsda.2 gsda.3 - xmpp	1.69806	0.514374	NO
	guanine (µmol g-1 DW)											guanine
	control	xmpp	gsda.2	gsda.3	gsda.2 gsda.3	xmpp gsda.2 gsda.3	xdh					comparison	test value	p value	significant?
biological replicates	n.d.	1.43018	0.52	0.68	0.15	2.19463	0.11					gsda.2 - control	1.49042	0.699736	NO
	n.d.	1.07408	1.01	0.46	0.35	2.95441	0.01					gsda.2 gsda.3 - control	0.919277	0.952862	NO
	0.28	1.31773	0.23	0.547031	0.26	4.15294	0.07					gsda.3 - control	3.59354	0.0228605	YES
	0.13	0.638504				2.07252						xdh - control	-1.00103	0.931183	NO
	0.05	0.798213										xmpp - control	4.80834	0.00169345	YES
	n = 3	n = 5	n = 3	n = 3	n = 3	n = 4	n = 3	n for statistical analysis				xmpp gsda.2 gsda.3 - control	4.82008	0.00193816	YES
												gsda.2 gsda.3 - gsda.2	-1.15888	0.874156	NO
												gsda.3 - gsda.2	-0.0839956	1	NO
												xdh - gsda.2	-1.86213	0.47287	NO
												xmpp - gsda.2	1.42974	0.735622	NO
												xmpp gsda.2 gsda.3 - gsda.2	3.64965	0.02031	YES
												gsda.3 - gsda.2 gsda.3	2.92581	0.0850119	NO
												xdh - gsda.2 gsda.3	-2.39695	0.216455	NO
												xmpp - gsda.2 gsda.3	4.38774	0.00440947	YES
												xmpp gsda.2 gsda.3 - gsda.2 gsda.3	4.65438	0.00255727	YES
												xdh - gsda.3	-5.79907	0.000224015	YES
												xmpp - gsda.3	2.64512	0.141617	NO
												xmpp gsda.2 gsda.3 - gsda.3	4.09173	0.0082363	YES
												xmpp - xdh	5.76838	0.00033058	YES
												xmpp gsda.2 gsda.3 - xdh	5.0263	0.00103602	YES
												xmpp gsda.2 gsda.3 - xmpp	3.10612	0.0605143	NO
	allantoate (µmol g-1 DW)											allantoate
	control	xmpp	gsda.2	gsda.3	gsda.2 gsda.3	xmpp gsda.2 gsda.3	xdh					comparison	test value	p value	significant?
biological replicates	5.61	3.44341	3.42	1.76	5.13	3.95759	n.d.					gsda.2 - control	-10.7192	1.30697e-08	YES
	6.46	2.11261	3.15	3.74	2.96	2.12	n.d.					gsda.2 gsda.3 - control	-2.3372	0.198956	NO
	6.41	2.23524	3.27	4.43547	2.28	2.65	n.d.					gsda.3 - control	-2.64101	0.116979	NO
	5.42	2.13505				2.46						xmpp - control	-9.58699	6.70524e-08	YES
	5.98	2.11325										xmpp gsda.2 gsda.3 - control	-6.1214	0.00012965	YES
	n = 5	n = 5	n = 3	n = 3	n = 3	n = 4		n for statistical analysis				gsda.2 gsda.3 - gsda.2	0.167161	0.99997	NO
												gsda.3 - gsda.2	0.0322665	1	NO
												xmpp - gsda.2	-2.85111	0.0792649	NO
												xmpp gsda.2 gsda.3 - gsda.2	-1.01901	0.884077	NO
												gsda.3 - gsda.2 gsda.3	-0.100641	0.999998	NO
												xmpp - gsda.2 gsda.3	-0.960493	0.906523	NO
												xmpp gsda.2 gsda.3 - gsda.2 gsda.3	-0.573511	0.988966	NO
												xmpp - gsda.3	-0.882998	0.932041	NO
												xmpp gsda.2 gsda.3 - gsda.3	-0.474202	0.995365	NO
												xmpp gsda.2 gsda.3 - xmpp	0.710164	0.971956	NO

## Sheet: Figure 3
Figure 3 - Interaction of NSH1 and NSH2 from Phaseolus vulgaris
AP = affinity purification
Protein marker PageRuler Plus Prestained Protein Ladder (26619; Thermo Fisher) or PageRuler Unstained Protein Ladder (26630; Thermo Fischer)
Before AP, Strep-Tactin alkaline phosphatase conjugate antibody									Before AP, anti c-myc antibody + anti mouse IgG alkaline phosphatase antibody
After AP, Strep-Tactin alkaline phosphatase conjugate antibody									After AP, anti c-myc antibody + anti mouse IgG alkaline phosphatase antibody									After AP, coomassie gel

## Sheet: Table 3
Table 3 - Specific activities of common bean NSH enzymes alone and in complex
n.d. = not detectable. Detection was limited by sensitivity of the photospectrometer.
						Coomassie gel with BSA standards for protein quantification and purifed NSH variants
	NSH1 with N-terminal StrepII-tag together with NSH1 with N-terminal myc-tag					Protein marker PageRuler Plus Prestained Protein Ladder (26619; Thermo Fisher)
		0.125 mM xanthosine	0.125 mM xanthosine + 0.125 mM guanosine	0.125 mM xanthosine + 0.25 mM guanosine
technical replicates	1	1.8	0.72	n.d.
	2	1.88	0.88	n.d.
	3	1.77	0.92	n.d.
		n = 3	n = 3		n for statistical analysis
	NSH2 with N-terminal StrepII-tag
		0.125 mM xanthosine	0.125 mM xanthosine + 0.125 mM guanosine	0.125 mM xanthosine + 0.25 mM guanosine
technical replicates	1	n.d.	n.d.	n.d.
	2	n.d.	n.d.	n.d.
	3	n.d.	n.d.	n.d.
	NSH2 with N-terminal StrepII-tag together with NSH1 with N-terminal myc-tag
		0.125 mM xanthosine	0.125 mM xanthosine + 0.125 mM guanosine	0.125 mM xanthosine + 0.25 mM guanosine
technical replicates	1	21.38	16.61	13.28
	2	22.33	17.71	10.33
	3	21.59	17.24	9.38
		n = 3	n = 3	n = 3	n for statistical analysis
Statistical analyses
Two-sided Tukey’s pairwise comparisons using sandwich variance estimator performed with R software.
comparison	test value	p value	significant?
NSH1-2 - NSH1	56.173	0	YES
NSH1-2 + 0.125 Guo - NSH1	39.1749	0	YES
NSH1-2 + 0.25 Guo - NSH1	6.38126	0.000491653	YES
NSH1 + 0.125 Guo - NSH1	-11.4968	1.03203e-06	YES
NSH1-2 + 0.125 Guo - NSH1-2	-8.70475	4.71685e-05	YES
NSH1-2 + 0.25 Guo - NSH1-2	-7.27365	0.000151792	YES
NSH1 + 0.125 Guo - NSH1-2	-58.0141	0	YES
NSH1-2 + 0.25 Guo - NSH1-2 + 0.125 Guo	-4.15424	0.00990998	YES
NSH1 + 0.125 Guo - NSH1-2 + 0.125 Guo	-41.1354	0	YES
NSH1 + 0.125 Guo - NSH1-2 + 0.25 Guo	-7.05338	0.000228873	YES
>NSH1 cds - Phvul.001G188700					>NSH2 cds (corrected after sequencing) - Phvul.003G000600
ATGGCCTCGCAGGTGAACAGCCCTAACGGTGCCGTCAACGGCGTTCTCGGAAACGCCGAGAAGCTTATTATCGATACCGACCCTGGGATCGATGATAGCATGGCCATTTTGATGGCTTTTCAAAGTCCTGATGTGGAGGTTCTGGGTTTGACAAGCATCTTTGGCAATGCAATGACGGAAGTTTCCACACGCAATGCTTTGCTGTTGTGTGAGATCGCAGGCCGTGAAAATGTTCCAGTTGCACAGGGCAGCTCTGAGCCATTGAAGGGTGGAACGCCTCGTATTGCTGATTTTGTTCACGGTGAAGATGGTCTAGGGAACACATTCCTACCCTTACCTAAAGGTAAGAAGATTGAGAAGAGCGCTTGTGAGTTTTTGGTAGAGAAGGTCTCTGAAAAT…					ATGGCAGCCGATACCGAACCAAAGAAGATCATAATTGATACCGACCCTGGCATTGATGATGCTATGGCAATATTTGTTGCTCTACGATCACCAGAGATTGAAGTTATTGGACTCACAACCATCTATGGAAATGTTTACACCACTCTGGCAACCAGAAATGCCTTGCATTTGTTGGAGGTTGCTGGAAGAACAGATATTCCAGTGGCAGAAGGAACACATCTGACATTAACTAAAGGAACAAAACTTCGTATTGCAGATTTTGTCCATGGTGCAGATGGACTTGGCAACCAAAATTTTCCTCCACCAAAGGGGAAGCCCATTGAAGAATCAGCTGCTTCTTTTTTGGTTCGTCAAGCAAAACTTAATCCTGGGAAAGTCACTGTGGTGGCATTGGGCCCG…

## Sheet: Figure 4
Figure 4 - Metabolic alterations in nodule mutants of NSH1 and NSH2
n.d. = not detectable. Measurements failing to pass one of three quality criteria (Signal to noise ratio, Product ion ratio, Retention time) are classified "n.d.". See material and methods for details.
								Statistical analyses
								Two-sided Tukey’s pairwise comparisons using sandwich variance estimator performed with R software.
	XMP (µmol g-1 DW)
	control	nsh1	nsh2
biological replicates	n.d.	n.d.	n.d.
	n.d.	n.d.	n.d.
	n.d.	n.d.	n.d.
	xanthosine (µmol g-1 DW)
	control	nsh1	nsh2
biological replicates	n.d.	1.55424	n.d.
	n.d.	4.2432	n.d.
	n.d.	0.974403	n.d.
	xanthine (µmol g-1 DW)							xanthine
	control	nsh1	nsh2					comparison	test value	p value	significant?
biological replicates	0.12751	0.52775	0.242195					nsh2 - nsh1	-1.43683	0.406104	NO
	n.d.	0.233555	n.d.					control - nsh1	-1.38059	0.429724	NO
	0.247899	0.35963	0.138137					control - nsh2	-0.0218755	0.999735	NO
	n = 2	n = 3	n = 2	n for statistical analysis
	guanosine (µmol g-1 DW)							guanosine
	control	nsh1	nsh2					comparison	test value	p value	significant?
biological replicates	0.522104	1.9842	0.3752					nsh2 - nsh1	-4.85865	0.00650726	YES
	0.4763	2.54073	0.5572					control - nsh1	-5.18885	0.00421065	YES
	0.27459	1.69527	0.64166					control - nsh2	-0.749206	0.734225	NO
	n = 3	n = 3	n = 3	n for statistical analysis
	guanine (µmol g-1 DW)							guanine
	control	nsh1	nsh2					comparison	test value	p value	significant?
biological replicates	0.131844	0.251772	0.209283					nsh2 - nsh1	-2.31915	0.123588	NO
	0.0468454	0.780507	0.0885795					control - nsh1	-1.04291	0.568544	NO
	0.0502798	0.0779749	0.010021					control - nsh2	0.749151	0.736469	NO
	n = 3	n = 3	n = 3	n for statistical analysis
	inosine (µmol g-1 DW)							inosine
	control	nsh1	nsh2					comparison	test value	p value	significant?
biological replicates	0.0537564	0.162757	0.05166					nsh2 - nsh1	-2.31915	0.120764	NO
	0.0165004	0.134856	0.04058					control - nsh1	-2.60433	0.0837595	NO
	0.0378365	0.076017	0.058878					control - nsh2	-0.973128	0.60413	NO
	n = 3	n = 3	n = 3	n for statistical analysis
	hypoxanthine (µmol g-1 DW)							hypoxanthine
	control	nsh1	nsh2					comparison	test value	p value	significant?
biological replicates	0.00834648	0.000738981	n.d.					control - nsh1	-0.0130286	0.990788	NO
	n.d.	0.00921507	n.d.
	0.00140571	n.d.	n.d.
	n = 2	n = 2		n for statistical analysis
	allantoin (µmol g-1 DW)							allantoin
	control	nsh1	nsh2					comparison	test value	p value	significant?
biological replicates	0.186341	n.d.	0.332397					nsh2 - nsh1	1.72368	0.276089	NO
	0.0830799	0.0504373	0.230378					control - nsh1	2.31278	0.137822	NO
	0.210587	0.00773072	0.0569938					control - nsh2	-0.425535	0.903202	NO
	n = 3	n = 2	n = 3	n for statistical analysis
	allantoate (µmol g-1 DW)							allantoate
	control	nsh1	nsh2					comparison	test value	p value	significant?
biological replicates	6.40593	1.05693	3.97139					nsh2 - nsh1	2.57141	0.0882545	NO
	5.4208	2.56114	7.56592					control - nsh1	6.02342	0.00196608	YES
	5.97623	0.909236	4.59413					control - nsh2	0.397276	0.914083	NO
	n = 3	n = 3	n = 3	n for statistical analysis

## Sheet: Figure 5
Figure 5 - Cell-type specific activity of ureide biosynthesis gene promoters in the common bean nodule
Promoter sequences that were amplified with specific primers introducing restriction sites for cloning.
GSDA.3 promoter sequence can be found in the source data file of S-Figure 6.
>pXMPP - Phvul.007G056000
GAGATCTGCACCTGTCATACTATATCACTGTGAAATCCACACAGCTATGCGCATAAATAATCTCAATATCATCTCTCTCCTAGTATGACAGGGTTAACTCATATAACAGGTCAAGTTAGTTATCTTTCAAACAACTTACCCATTCATATGAATCTTCTTCGACTCTCACCACTTGAATTACTTTATCTATATGATTCTATTATCTCAGTAGAGTCAGTATATCTCCTTTTAGACGAATCCCTAGTCAATGTACATCCTAAACAATCTTAACACGGTATTTTCTTTCCTGAAAATACTATGTCTTGATCTTACTTTCACATCATTGCACACTTCATTTAACACATCAATACACCATTCAATCACAACATAAATTTTAAACTTTCTAAACAATCCAAATAT…
>pGSDA.1 - Phvul.007G185600
CAAACTTGCTGCTTAGGTTTTAGCGTGTTTAGAAAAATATGAGTACTGTATTTTGTAACTTTTTACAATTTTCTTTTACCCATGCATTTTAAAATAAATTATATATTAAATAGTATTTTATATTTCAATTAAGAATTTATATAAAAACAATAATTAATTAAAATAAAAGCGAATAACTATTTATGCTTTTAGTTATAATTTTATTATTCAATTATTAATATTATAATTTTAACTATTTGAATATTTAAAAAAATAACTACAAAAGTTACGTAAACTTTATATATACGAGGAGAAACATGAGATTGTCGCGTTTGTATTGTATGTCATTAAAAATTGATATAACTTATTATAATGAAAAGTAATAACCTAAATATAAAGAAAAGTATAATCAAAATATAA…
>pGSDA.2 - Phvul.009G220800
AAGGATCACTGAGACAAGGATTGTTATTGCCATCCGAGAACAATCTGACATCGACAACTTATTACGACTCAAACTGGGGAGGTTGTCAGACAACTTGGAGATCAGTATCTGGGTATTACTTCTATTATCTCATGGAAGTAAAAAAAACAGACAAACGTATGAAGCGGAAGCAGAATATCGTGCGATGACCAATACTTGTTTGGAGATAGTTTGGTTGCGATATCTGTTGCATGATTTAAAGGTGCCATGTAACAGCTCAACTTTTCTGTGACAATCAAGCGGCATTACATATAACAGCAAACCCAATATTTCATGAACGCACAAAACACATTGAGATAGACTGCTACATTGTGCGAGAAAAATTACAAGTTGGGATAATCAGTCATTTATATGTACCGA…
>pNSH1 - Phvul.001G188700
GTCTTATCCTCCATGTCATCCTTAGCTGGTATAATATCAGACAAAAAAAACGATTATTTTTTAATTCGAAAGAGTTAAAAAGTTATTGACTCCTTAAAATGGTAATGGGATGGCTTCTTTTCATTACATTTTTATTCTTTTTTTTTTCGTTTGTATATAAAATTCTCAAATTATTTTTTGTTTAAACAATTTAGGGAATTTAAATACAGATTATTTAAAAGGTCAACAAATTTATAAAATAATAAAATTTAACAGATAGTATAAAACATGAGATCTGGTAAGATATTATAGAACACATATTAAGATTCTAAAAATGGATATTTTTTTTTCAATAATTTTGTATTTTTTTAATAAAATATAATATTTTAATTATAAATTTTAATTCTAATTCAATCTTAC…
>pNSH2 - Phvul.003G000600
AGAAAATTCAGATTTTCATTTAGATGTGTTGAGAAAGAATGAAAAGCTTGGTATATGGTTATAAATAAGATTATTTTAAAATTTAAAACTTCATTTTTTCTTTAAATTTTTAATTTTAAAAGTTAAAATTTTTAAATAATAATAATTGCTACACAGTATTCCATTAGTAATTTATTGATTTTAAATCTATAATTTTTTTTTATTAGGATCAGATTTATTTCGCATCCGCATATTGGAAGTTTGTTAAAATGTTAATTTTTTTTTATTAATAACTTGAGTTCCCCCATATTATTTATCATTATACATTTTTATATTACTTTTAGAAATAATGATATTTTCGCCTACATATCTATAGTATGTTATTATATATAATAGTCAGCTTTTATATCTATATAATAT…
>pXDH - Phvul.005G148000
CCCATGTTTCTTAATGTTTATCACATTTCTTTCTCTCACACGTGTATACCATTACTCTTGTTTATCTCTTTTTAATTACACGAATTAAGAAAAATAACGTCACATCACATCTATTCTCTGTTCCACCTCTGTTCTCGTCTTGTCTTTCTTTTTTCGGGTAAGAAACTTTTCATCTGTTTGGTTTGAAAATAAATTACCATATTTAATAAATAATTACATATATCCAAGCTATAAAGTTGAATATTTTTTTTCCATTTAGGACTTCAATAAATATCATACACTGATTTTTCTTTTAATGGTTTTAATAAATGAAATGCATCTTTATGGTGTAGGAAGAAACGTTGGATAACCGCCTCAACTTTTTCCACTGAAAAAAAAAAATAGTGTGATTTAGAATCC…
>pUOX - Phvul.007G234300
AAACTTTTGGATTATAAAATTTCTCGATTCTCTTGTAATATTCTATAGTTCAAGAGTCACTATAAAAAAACACATGGTGAAAGACCTTTTAAAATAGGAAGAAACACATGAATAGTTTATAACTAACACATGTAATCCTTAGAACTCTTTCTAGCTTCTCTTCACGCATGCATGCACCACCTTATCCTTTGGAGTAACCTATATACTTTTTCTAACTAATTCCTTAACTAAATCATAAAATTAATGAATAAACCATTTATCTTTTTCTTAATTAAAGGAGTCGCGCATGTAACTTCTTTAGTTAAAAACTAATTAACTATCAATCATATGATTAGTTAATCTTATTTAGCTTTATGGATGTATTTAGGATTCTAAATTTTGAAGACACGTGAAAATGTC…
>pALN - Phvul.006G186700.1
AAAATATGCATGTTTCATAGCTAATAAGCATCGTGTTAACATAATCCTTATCAGATTGCAAGGGAATATAAATAGAAAATAGAAGAAACTGAAACTGTTCTCCATTTCTACTAATCTTGAAAGTAGATTCTTCTTCTTTTAGTACATGAGAGAGAAAAAAGAAGAAAGAAAAAACTAGCCACCAGAGTAGAACAAAGATACCAAACAACATCAGACAATCTATGTAAAGAGACGGAGGAGTGATATTTAGATAGGAAGTGTAAAAACATGCCCTGTGTTTAGAACCCTGGAATAGAGTTCTCTCTCAATTGCAAATAATTCTTGGCAATTTCTCCCTGCATATAATGCATATAATTTAAGACATTCACTCAACATAAAATGCAGAAATCCGAAATCCTG…

## Sheet: Figure 6
Figure 6 - Cell-type specific activity of the XDH promoter in the common bean nodule
Promoter sequences that were amplified with specific primers introducing restriction sites for cloning.
The originally chosen 735 bp XDH promoter sequence can be found in the source data file of Figure 5.
>pXDHlong - Phvul.005G148000
tcaattaatgggtaaggtgatattaagtaccaattaatcattgttttacttatttatatatttatttgtatttacattctgttgttgaaaaaagtgtactacagtcacaaaatttcattttcatctgggaaaattttaggcaaagaaaatgcacttgtcatctgcaaccacagaagtgacattgattggcttattggatgggtcttggctcaggtgcctatttttgctaatttgttgaaatgcaaaagtatgtcatttggttatgatagcagtaaattacgtatttgtttttgatatatttttgaacacacatgatttatttgtgacagcgctctggttgccttggtagcactgtagccattatgaagaaagaaatcaaatttcttccagtgagtttct…

## Sheet: S-Figure 2
S-Figure 2 - Multiple alignments of XMPP from five dicot species and biochemical characterization of XMPP from Phaseolus vulgaris
	V (µmol mg-1 min-1)			S/V (min-1 )
S, XMP (µM)	1	2	3	1	2	3	technical replicates
2.5	11.6677	6.64615	7.53231	0.214267	0.376157	0.331904
5	12.5538	11.3723	9.30462	0.398284	0.439665	0.537368
10	23.9262	23.7785	19.0523	0.417953	0.420549	0.524871
20	25.5508	27.9138	28.2092	0.782755	0.71649	0.708988
50	27.1754	32.9354	28.3569	1.8399	1.51812	1.76324
100	32.1969	30.2769	32.3446	3.10589	3.30285	3.0917
	for Miachaelis Menten plot			for Hanes plot
Coomassie gel with XMPP-Strep and BSA standards for protein quantification
PageRuler Unstained Protein Ladder (26630; Thermo Fischer)								>XMPP cds - Phvul.007G056000
								ATGGGTATTAACTCCCTCGTTTCCCCTTTCGACGCCATCATCTTTGATTTGGACGACACCTTGTACCCCTCCACCACCGGAATCGACCGCTGCGTCAAGAGGAACATCGAACTCTTTCTCATCGAGAAATGCGGATTCTCAGAATCCAAAGCGGCTCATCTCCGAGTTGAATTATTCAAAACCTACGGAAGCACCCTCGCCGGTTTGCGAGCACTTGGCTATGATATCACCGCAGAGGAATACCACAGTTTCGTGCACGGAAGGCTACCTTACGACTCGATCAAGCCTGACGTTCAGTTACGCAACCTGCTCTGCACTATCAAACAAAGAAAAATTGTTTTTACCAATTCGGATAGGATCCACGCGATGAGAGCGTTGGATAGGCTTGGGATCAGTGAC…

## Sheet: S-Figure 3
S-Figure 3 - Cas9 in vitro cleavage assay
1 kb Plus DNA Ladder (N3200S; NEB)
												Genebank file and map of GSDA.1 gDNA template in pJET1.2 (H1493)

## Sheet: S-Figure 4
S-Figure 4 - Characterization of XDH CRISPR mutant nodules in soybean
Subfigure 4c
	Category I XDH CRISPR nodules			Category II XDH CRISPR nodules			Category III XDH CRISPR nodules			Control nodules*			* vector without sgRNA
	Xanthine	Allantoate	Allantoin	Xanthine	Allantoate	Allantoin	Xanthine	Allantoate	Allantoin	Xanthine	Allantoate	Allantoin	Concentration in µmol g-1 DW
biological replicates	24.54	n.d.	n.d.	37.29	0.97	n.d.	n.d.	5.17	0.78	n.d.	2.05	0.7
	44.22	n.d.	n.d.	103.12	n.d.	0.08	n.d.	5.6	1.86	n.d.	11.1	0.45
	71.02	n.d.	n.d.	16.09	2.25	0.58	n.d.	2.74	0.5	n.d.	5.2	0.93
	58.93	n.d.	n.d.	17.81	2.55	3.49	n.d.	9.19	6.09	n.d.	4.04	0.85
	74.1	n.d.	n.d.	13.6	3.9	0.33	n.d.	4.35	0.51	n.d.	6.32	0.99
	5.16	n.d.	n.d.	8.73	4.1	2.38				n.d.	2.97	0.81
	22.45	n.d.	n.d.	74.61	n.d.	0.69				n.d.	3.3	0.62
	39.01	n.d.	n.d.	65.94	n.d.	0.13				n.d.	5.57	3.05
	63.33	n.d.	n.d.	50.95	n.d.	0.12				n.d.	11.81	0.7
	2	n.d.	n.d.	69.58	n.d.	0.38				n.d.	0.82	n.d.
	40.45	n.d.	n.d.	51.07	n.d.	0.13				n.d.	6.69	1.35
	73.33	n.d.	n.d.	55.89	n.d.	0.12				n.d.	2.04	0.65
	80.1	n.d.	n.d.	55.64	n.d.	0.23				n.d.	5.46	3.48
	47.34	n.d.	n.d.	26.28	1.3	0.21				n.d.	4.66	1.43
	45.13	n.d.	n.d.	67.98	n.d.	0.02				n.d.	3.7	0.63
	27.29	n.d.	n.d.	64.45	n.d.	0.15				n.d.	2.95	2.1
	65.84	n.d.	n.d.	46.32	n.d.	1.66				n.d.	5.69	0.7
	84.6	n.d.	n.d.	54.6	n.d.	0.5				n.d.	3.18	0.75
	18.34	n.d.	n.d.							n.d.	4.47	0.98
	20.12	n.d.	n.d.							n.d.	4.48	0.51
	73.25	n.d.	n.d.							n.d.	5	1.9
	20.91	n.d.	n.d.							n.d.	12.74	0.56
										n.d.	3.94	0.85
										n.d.	4.99	0.81
										n.d.	2.9	0.14
										n.d.	5.74	1.62
										n.d.	8.73	0.61
										n.d.	5.31	0.41
										n.d.	6.84	1.17

[truncated: 5 more sheets: S-Figure 6, S-Figure 9, pY2CS-mNeongreenSKL (V197), pY3B (V201), H1040 (XMPP)]
